# Supplementary material for: Relationship between socio-demographics, body composition, emotional state, and social support on metabolic syndrome risk among adults in rural Mongolia
Source: PLoS One. 2021 Sep 27;16(9):e0254141. doi: 10.1371/journal.pone.0254141 (PMC8475977; doi:10.1371/journal.pone.0254141)
Supplement: S1 Dataset — (XLS) [file pone.0254141.s003.xls]

## Sheet: Sheet1
NO	ID	Gender	height	Job	Income	Edu	Marriage	BW	WC	BMIGr	IB_WHRratio	WHRratio_Gr	SBP	DBP	HTNmed	HTN_Dx	PULSE	FBS	FBS100gr	Dmmed	Hyperglyco	TC	TG	cerebdx	cerebmed	cardiodx	cardiomed	pulmodx	pulmomed	htndx	htnmed	dmdx	dmmed	liverdx	livermed	comobid	comobidmed	healthstatus	drink1	drink2	smoke1	smoke2	smoke3	sleep	stress	depress1	depress2	depress3	depress4
1	soum1	2	144	7	310000	3	1	56	84	4	0.9	1	112	88	1	1	80	119	1	0	1	160	241	0	0	0	0	0	0	1	1	0	0	0	0	1	1	1	4	2	4	0	0	8	0	0	0	0	1
2	soum2	2	155	4	20000	5	2	61	75	4	0.89	1	126	96	0	1	88	111	1	0	1	175	600	0	0	1	1	0	0	0	0	0	0	0	0	1	1	1	2	1	4	0	0	6	0	1	0	2	2
3	soum3	2	154	1	1000000	5	1	85	101	5	0.95	1	124	92	0	1	87	100	1	0	1	162	174	0	0	0	0	0	0	1	0	0	0	0	0	1	0	1	2	1	4	0	0	8	0	1	0	1	1
4	soum4	2	167	7	450000	4	1	82	90	4	1.01	1	123	81	1	1	87	146	1	0	1	171	391	0	0	0	0	0	0	1	1	0	0	0	0	1	1	1	2	1	4	0	0	9	0	1	0	1	1
5	soum5	1	167	7	2000000	5	1	87	100	5	0.99	1	131	97	0	1	66	92	0	0	0	165	127	0	0	0	0	0	0	0	0	0	0	1	1	1	1	1	2	2	4	0	0	8	0	0	0	0	1
6	soum6	2	155	3	800000	5	2	55	75	3	0.94	1	128	86	0	1	87	137	1	0	1	289	487	0	0	0	0	0	0	0	0	0	0	0	0	0	0	1	4	1	4	0	0	8	0	1	1	1	2
7	soum7	2	159	7	0	4	1	58	79	2	0.85	1	123	77	0	0	72	98	0	0	0	159	600	0	0	0	0	0	0	0	0	0	0	1	1	1	1	1	2	1	4	0	0	9	0	2	2	3	2
8	soum8	2	155	7	1000000	2	1	67	80	4	0.96	1	131	92	0	1	72	90	0	0	0	211	354	0	0	0	0	0	0	0	0	0	0	0	0	0	0	1	2	1	4	0	0	7	0	2	2	0	1
9	soum9	2	149	7	310000	1	2	48	78	2	0.81	0	132	90	0	1	61	74	0	0	0	204	244	0	0	0	0	0	0	1	0	0	0	1	0	2	0	1	1	0	4	0	0	10	0	1	0	0	2
10	soum10	2	161	7	540000	4	1	65	98	4	0.99	1	119	78	0	0	82	88	0	0	0	181	136	0	0	0	0	0	0	0	0	0	0	1	1	1	1	1	1	0	4	0	0	9	0	0	0	2	3
11	soum11	1	168	7	600000	4	1	89	109	4	1.05	1	139	90	0	1	85	296	1	0	1	50	187	0	0	1	1	0	0	0	0	0	0	0	0	1	1	1	1	0	4	0	0	7	0	0	0	0	0
12	soum12	2	164	2	800000	5	2	68	77	4	0.95	1	120	79	0	0	61	87	0	0	0	190	149	0	0	0	0	0	0	0	0	0	0	0	0	0	0	1	2	1	4	0	4	8	0	1	0	0	1
13	soum13	2	164	7	200000	3	1	79	94	4	0.98	1	143	96	0	1	82	95	0	0	0	172	251	0	0	0	0	1	1	0	0	0	0	1	1	2	2	1	1	0	4	0	0	5	0	2	2	3	3
14	soum14	2	150	6	310000	1	1	58	84	4	1	1	122	87	0	1	103	108	1	0	1	234	186	0	0	0	0	0	0	0	0	0	0	0	0	0	0	1	1	0	4	0	0	6	0	2	2	3	2
15	soum15	2	160	7	0	5	2	114	115	5	1.09	1	127	94	0	1	114	121	1	0	1	252	367	0	0	0	0	0	0	0	0	0	0	0	0	0	0	1	1	0	4	0	0	8	0	1	0	0	1
16	soum16	2	150	2	1000000	5	1	55	80	3	0.89	1	107	75	0	0	74	86	0	0	0	50	73	0	0	0	0	0	0	0	0	0	0	0	0	0	0	1	2	1	4	0	0	7	0	1	1	1	1
17	soum17	2	156	7	560000	4	1	83	107	5	1.04	1	118	83	0	0	80	89	0	0	0	172	352	0	0	0	0	0	0	0	0	0	0	0	0	0	0	1	2	1	4	0	0	8	0	1	0	1	1
18	soum18	2	158	7	600000	5	1	75	93	5	0.96	1	123	92	0	1	82	119	1	0	1	228	595	0	0	0	0	0	0	1	0	0	0	0	0	1	0	1	2	1	4	0	0	8	0	1	2	2	2
19	soum19	2	154	1	1000000	5	1	92	95	5	1.01	1	119	82	0	0	82	138	1	0	1	205	487	0	0	0	0	0	0	0	0	0	0	0	0	0	0	1	2	2	4	0	0	7	0	1	2	2	2
20	soum20	2	153	7	250000	3	1	54	77	3	0.9	1	135	91	0	1	72	91	0	0	0	161	95	0	0	0	0	0	0	1	0	0	0	0	0	1	0	1	1	0	4	0	0	8	0	0	0	1	1
21	soum21	2	159	4	480000	4	1	76	92	5	1.08	1	126	98	0	1	80	85	0	0	0	182	207	0	0	0	0	0	0	0	0	0	0	0	0	0	0	1	1	0	4	0	0	8	0	0	0	0	0
22	soum22	2	150	6	0	4	1	64	87	4	1	1	142	93	0	1	77	111	1	0	1	204	50	0	0	1	0	0	0	1	0	0	0	0	0	2	0	1	1	0	4	0	0	8	0	0	0	0	0
23	soum23	2	157	7	800000	5	1	67	89	4	0.95	1	123	84	0	0	77	85	0	0	0	199	194	0	0	0	0	0	0	0	0	0	0	0	0	0	0	1	2	3	2	0	1	5	0	2	3	3	3
24	soum24	2	165	7	500000	4	1	87	101	5	1.06	1	144	91	0	1	85	90	0	0	0	193	105	0	0	1	1	0	0	0	0	0	0	0	0	1	1	1	1	0	4	0	0	10	0	0	0	0	0
25	soum25	2	156	7	320000	3	1	82	109	5	1.07	1	150	114	0	1	72	98	0	0	0	240	360	0	0	0	0	1	1	0	0	0	0	1	1	2	2	1	1	0	4	0	0	5	0	0	0	1	2
26	soum26	1	164	7	500000	4	1	91	116	5	1.15	1	133	90	1	1	82	106	1	0	1	183	145	0	0	0	1	0	0	0	1	0	0	0	0	0	2	0	2	2	1	20	4	7	0	0	0	0	0
27	soum27	2	153	7	0	5	1	65	84	4	0.95	1	138	89	0	1	72	378	1	0	1	227	346	0	0	0	0	0	0	1	0	0	0	0	0	1	0	0	2	2	4	0	0	8	0	0	0	0	0
28	soum28	2	149	1	800000	5	1	75	98	5	1	1	163	114	0	1	90	111	1	0	1	158	278	0	0	0	0	0	0	1	0	0	0	0	0	1	0	1	2	2	4	0	0	8	0	1	0	0	0
29	soum29	1	166	2	720000	4	1	85	103	5	0.96	1	128	108	0	1	103	112	1	0	1	294	221	0	0	0	0	1	1	0	0	0	0	0	0	1	1	1	1	0	4	0	0	8	0	0	0	0	0
30	soum30	2	160	7	600000	4	2	55	67	2	0.9	1	124	78	0	0	71	84	0	0	0	156	219	0	0	0	0	0	0	0	0	0	0	0	0	0	0	1	1	0	4	0	0	10	0	1	2	0	2
31	soum31	2	167	2	1300000	5	1	86	99	5	0.99	1	110	76	0	0	72	88	0	0	0	176	173	0	0	0	0	0	0	0	0	0	0	0	1	0	1	1	1	0	4	0	0	8	0	1	0	2	2
32	soum32	2	149	6	500000	4	1	68	90	5	0.98	1	107	71	0	0	69	84	0	0	0	215	172	0	0	1	1	0	0	0	0	0	0	0	0	1	1	1	3	1	4	0	0	6	0	0	0	0	0
33	soum33	2	158	7	700000	3	1	65	88	4	0.97	1	117	76	1	1	117	123	1	0	1	157	245	0	0	0	0	0	0	1	1	0	0	1	1	2	2	1	4	3	4	0	0	6	0	0	0	3	2
34	soum34	2	152	7	0	4	1	82	100	5	1.04	1	146	90	0	1	117	90	0	0	0	179	50	0	0	0	0	1	0	1	0	0	0	0	0	2	0	0	4	2	4	0	0	8	0	0	0	0	0
35	soum35	2	165	7	0	4	1	83	97	5	1.05	1	127	99	0	1	86	102	1	0	1	187	307	0	0	0	0	0	0	1	0	0	0	0	0	1	0	1	1	0	4	0	0	8	0	0	0	0	0
36	soum36	2	149	5	300000	4	1	56	83	4	0.91	1	121	82	0	0	80	72	0	0	0	187	180	0	0	1	0	0	0	1	0	0	0	0	0	2	0	0	3	2	4	0	0	6	0	0	0	0	1
37	soum37	2	147	7	500000	4	1	58	87	4	0.91	1	123	83	0	0	82	90	0	0	0	181	80	0	0	0	0	1	1	0	0	0	0	1	1	2	2	1	1	0	4	0	0	6	0	0	0	1	0
38	soum38	2	151	7	280000	3	1	63	89	4	0.96	1	129	90	1	1	68	90	0	0	0	184	50	0	0	0	0	1	1	1	1	0	0	1	0	3	2	0	4	3	3	0	4	8	0	0	1	3	2
39	soum39	1	166	2	100000	5	1	75	92	4	0.98	1	145	96	1	1	93	87	0	0	0	151	204	0	0	0	0	0	0	1	1	0	0	0	0	1	1	1	3	3	4	0	0	8	0	0	0	0	0
40	soum40	2	158	2	500000	5	1	63	80	4	0.93	1	122	85	0	1	76	95	0	0	0	161	195	0	0	0	0	1	0	0	0	0	0	0	0	1	0	1	2	2	4	0	0	9	0	1	1	0	1
41	soum41	2	154	1	600000	5	1	74	96	5	0.97	1	129	79	0	0	95	209	1	0	1	234	600	0	0	0	0	0	0	1	0	0	0	0	0	1	0	1	2	1	4	0	0	9	0	2	1	0	2
42	soum42	2	159	1	1700000	5	1	60	71	3	0.92	1	119	82	1	1	85	96	0	0	0	202	348	0	0	0	0	0	0	1	1	0	0	0	0	1	1	1	2	3	4	0	0	5	0	2	0	0	1
43	soum43	2	164	5	500000	4	1	101	107	5	1.09	1	123	96	0	1	74	92	0	0	0	198	130	0	0	0	0	0	0	0	0	0	0	0	0	0	0	1	1	0	4	0	0	10	0	0	0	0	0
44	soum44	1	163	7	1500000	3	1	69	87	4	0.92	1	113	77	0	0	68	86	0	0	0	221	83	0	0	0	0	0	0	0	0	0	0	1	0	1	0	1	3	5	4	0	0	8	0	0	0	1	1
45	soum45	2	151	1	421114	5	1	54	100	4	0.99	1	133	90	1	1	77	108	1	0	1	282	193	0	0	0	0	0	0	1	1	0	0	0	0	1	1	1	3	2	4	0	0	9	0	0	0	0	0
46	soum46	2	150	7	250000	3	1	89	107	5	0.99	1	153	103	0	1	80	107	1	0	1	50	157	0	0	0	0	0	0	0	0	0	0	0	0	0	0	0	2	2	4	0	0	6	0	3	0	1	1
47	soum47	2	158	7	120000	4	1	80	94	5	1.06	1	119	101	0	1	74	87	0	0	0	177	153	0	0	0	0	0	0	0	0	0	0	0	0	0	0	1	1	0	4	0	0	8	0	0	0	0	0
48	soum48	2	154	7	1500000	5	1	57	77	3	0.87	1	110	77	0	0	69	89	0	0	0	50	121	0	0	0	0	0	0	0	0	0	0	1	0	1	0	1	2	3	4	0	0	8	0	0	0	0	1
49	soum49	1	168	7	1400000	5	1	66	92	3	0.94	1	137	109	0	1	76	88	0	0	0	162	233	0	0	0	0	0	0	0	0	0	0	0	0	0	0	1	3	3	1	15	4	7	0	0	0	1	0
50	soum50	1	169	5	600000	5	2	70	91	4	0.92	1	120	82	0	0	87	83	0	0	0	50	390	0	0	0	0	0	0	0	0	0	0	0	0	0	0	1	4	5	1	10	4	6	0	2	0	2	0
51	soum51	2	156	1	500000	4	1	79	100	5	0.93	1	119	78	0	0	82	84	0	0	0	50	90	0	0	0	0	0	0	0	0	0	0	1	1	1	1	1	1	0	4	0	0	8	0	0	0	0	3
52	soum52	2	159	7	400000	3	1	81	102	5	1.02	1	136	98	0	1	69	91	0	0	0	235	145	0	0	0	0	0	0	0	0	0	0	0	0	0	0	1	3	3	4	0	0	6	0	0	0	1	1
53	soum53	2	140	7	900000	4	1	104	107	5	1.15	1	144	109	0	1	69	141	1	0	1	179	235	0	0	0	0	0	0	1	0	0	0	0	0	1	0	1	3	1	4	0	0	8	0	0	0	0	0
54	soum54	2	147	2	700000	5	1	66	93	5	0.93	1	136	92	1	1	71	80	0	0	0	219	551	1	1	0	0	0	0	1	1	0	0	0	0	2	2	1	3	3	4	0	0	7	0	1	1	1	2
55	soum55	2	157	5	10000	5	1	89	101	5	1.08	1	144	112	0	1	69	106	1	0	1	204	222	0	0	1	0	0	0	1	0	0	0	0	0	2	0	1	2	2	4	0	0	7	0	0	0	0	1
56	soum56	2	157	7	400000	5	1	45	67	1	0.84	0	109	63	0	0	82	98	0	0	0	50	162	0	0	0	0	0	0	0	0	0	0	0	0	0	0	1	3	1	4	0	0	7	0	2	2	2	2
57	soum57	2	161	1	1200000	5	1	62	79	3	0.95	1	101	69	0	0	77	95	0	0	0	195	50	0	0	0	0	0	0	0	0	0	0	0	0	0	0	1	2	3	4	0	0	8	0	3	0	2	2
58	soum58	2	152	1	800000	5	1	60	79	4	0.93	1	105	75	0	0	90	93	0	0	0	175	600	0	0	0	0	0	0	0	0	0	0	1	0	1	0	1	4	2	4	0	0	8	0	0	0	1	3
59	soum59	2	162	7	1100000	5	1	59	71	2	0.87	1	120	91	0	1	80	87	0	0	0	165	122	0	0	0	0	0	0	0	0	0	0	0	0	0	0	1	3	3	4	0	0	7	0	1	0	1	3
60	soum60	2	146	7	800000	5	1	46	72	2	0.84	0	133	95	0	1	88	117	1	0	1	184	132	0	0	0	0	0	0	0	0	0	0	0	0	0	0	1	1	0	4	0	0	8	0	0	0	0	0
61	soum61	2	158	1	850000	5	1	55	77	2	0.96	1	104	64	0	0	66	71	0	0	0	178	81	0	0	0	0	0	0	0	0	0	0	0	0	0	0	0	2	2	4	0	0	9	0	0	0	2	2
62	soum62	2	154	1	1000000	5	1	72	100	5	1.06	1	153	105	1	1	80	132	1	0	1	160	333	0	0	0	0	0	0	0	1	0	0	0	0	0	1	1	2	2	4	0	0	9	0	0	0	0	0
63	soum63	2	155	7	1500000	5	1	88	104	5	0.99	1	145	105	1	1	85	105	1	0	1	173	131	0	0	0	0	0	0	1	1	0	0	0	0	1	1	1	2	2	4	0	0	7	0	0	0	0	1
64	soum64	2	152	7	0	5	1	46	68	2	0.85	1	103	71	0	0	85	82	0	0	0	167	192	0	0	0	0	0	0	0	0	0	0	0	0	0	0	1	4	1	4	0	0	7	0	2	2	2	0
65	soum65	2	170	7	600000	5	2	60	71	2	0.9	1	96	76	0	0	98	105	1	0	1	50	224	0	0	0	0	0	0	0	0	0	0	0	0	0	0	1	3	3	3	0	4	8	0	3	0	1	3
66	soum66	2	150	7	250000	5	1	69	85	4	0.93	1	126	88	1	1	74	101	1	0	1	185	179	0	0	0	0	0	0	0	1	0	0	0	0	0	1	0	2	1	4	0	0	6	0	1	0	0	1
67	soum67	1	171	7	1000000	3	1	100	114	5	1.06	1	189	93	1	1	100	237	1	1	1	150	379	0	0	1	1	0	0	1	1	1	1	0	0	3	3	1	3	2	1	20	2	8	0	0	0	0	1
68	soum68	2	168	1	2200000	5	1	94	100	5	1.11	1	141	94	1	1	64	82	0	0	0	162	600	0	0	0	0	0	1	0	1	0	0	0	0	0	2	1	2	1	4	0	0	7	0	0	0	0	2
69	soum69	2	148	7	430000	3	1	63	90	5	0.94	1	167	72	1	1	69	112	1	0	1	213	114	0	0	0	0	0	0	0	1	0	0	0	0	0	1	1	2	1	4	0	0	6	0	0	0	1	0
70	soum70	2	150	7	430000	4	1	61	83	4	0.95	1	144	103	1	1	72	89	0	0	0	184	575	0	0	0	1	0	0	0	1	0	0	0	0	0	2	1	3	2	4	0	0	8	0	0	0	0	0
71	soum71	2	164	1	1000000	5	1	63	80	3	0.89	1	128	80	0	0	90	95	0	0	0	161	50	0	0	0	0	0	0	0	0	0	0	0	0	0	0	1	1	0	4	0	0	9	0	2	0	2	2
72	soum72	2	168	1	1500000	5	1	67	86	4	0.94	1	138	93	1	1	61	100	1	1	1	193	139	0	0	1	1	0	0	1	1	1	1	1	1	4	4	1	2	1	4	0	0	6	0	3	2	0	3
73	soum73	2	148	4	400000	3	1	73	90	5	1.02	1	132	90	0	1	82	91	0	0	0	200	296	1	1	0	0	0	0	0	0	0	0	0	0	1	1	1	1	0	4	0	0	4	0	0	0	1	1
74	soum74	2	155	7	700000	5	1	65	79	4	0.92	1	120	65	0	0	74	99	0	0	0	198	100	0	0	0	0	0	0	0	0	0	0	0	0	0	0	1	3	1	4	0	0	7	0	3	0	0	1
75	soum75	2	167	7	1500000	5	2	130	110	5	1.04	1	129	89	0	1	66	102	1	0	1	161	600	0	0	0	0	0	0	1	0	0	0	0	0	1	0	1	2	3	4	0	0	10	0	0	1	0	1
76	soum76	1	168	7	60000	4	1	75	97	4	0.98	1	146	84	1	1	85	133	1	1	1	50	79	0	0	1	1	0	0	1	1	1	1	1	1	4	4	0	1	0	4	0	0	8	0	0	0	0	2
77	soum77	2	138	7	300000	1	1	37	65	2	0.85	1	130	99	1	1	84	77	0	0	0	183	101	0	0	0	0	1	1	1	1	0	0	0	0	2	2	1	1	0	4	0	0	6	0	3	0	0	2
78	soum78	2	152	1	500000	4	2	55	73	3	0.88	1	110	67	0	0	76	69	0	0	0	150	173	0	0	0	0	0	0	0	0	0	0	1	1	1	1	0	1	0	4	0	0	8	0	2	1	3	3
79	soum79	2	154	7	700000	4	1	53	76	2	0.85	1	110	77	1	1	77	80	0	0	0	203	456	0	0	0	0	0	0	1	1	0	0	0	0	1	1	0	1	0	4	0	0	8	0	0	2	2	2
80	soum80	2	157	7	950000	4	1	63	77	4	0.96	1	130	96	0	1	82	87	0	0	0	197	407	0	0	0	0	0	0	0	0	0	0	0	0	0	0	1	2	2	4	0	0	9	0	0	1	0	1
81	soum81	2	159	7	700000	5	1	53	83	2	0.9	1	110	74	1	1	80	90	0	0	0	187	189	0	0	0	0	0	0	1	1	0	0	0	0	1	1	1	2	2	4	0	0	9	0	1	2	2	3
82	soum82	2	150	7	310000	4	1	60	80	4	1	1	132	85	1	1	76	82	0	0	0	153	600	0	0	0	0	0	0	1	1	0	0	1	1	2	2	1	1	0	4	0	0	7	0	0	0	0	2
83	soum83	2	160	7	600000	5	2	55	75	2	0.9	1	100	70	0	0	74	76	0	0	0	194	398	0	0	0	0	0	0	0	0	0	0	0	0	0	0	1	1	0	4	0	0	8	0	0	0	0	2
84	soum84	1	167	7	1500000	5	1	74	97	4	0.89	1	180	120	1	1	96	85	0	0	0	211	239	0	0	0	0	0	0	1	1	0	0	0	0	1	1	1	3	3	3	0	0	8	0	0	0	0	0
85	soum85	2	151	7	650000	5	1	59	82	4	0.93	1	130	80	0	1	77	100	1	0	1	232	343	0	0	0	0	0	0	0	0	0	0	0	0	0	0	1	1	0	3	0	0	8	0	0	0	2	2
86	soum86	2	150	7	200000	2	1	53	79	3	0.89	1	126	73	0	0	82	85	0	0	0	176	50	0	0	0	0	0	0	0	0	0	0	0	0	0	0	1	1	0	4	0	0	6	0	0	1	3	3
87	soum87	2	145	7	100000	4	1	44	79	2	0.83	0	110	65	0	0	77	88	0	0	0	214	103	0	0	0	0	0	0	0	0	0	0	0	0	0	0	1	2	1	4	0	0	7	0	0	1	2	1
88	soum88	2	147	7	600000	4	1	62	89	4	0.93	1	130	90	1	1	72	107	1	0	1	151	99	0	0	0	0	1	1	1	1	0	0	0	0	2	2	1	1	0	4	0	0	6	0	0	0	1	1
89	soum89	1	158	7	800000	2	1	80	100	5	1.05	1	120	82	0	0	80	101	1	0	1	152	55	0	0	1	0	1	0	0	0	0	0	0	0	2	0	1	3	2	1	5	4	10	0	0	1	0	0
90	soum90	2	140	7	350000	4	1	58	94	4	0.93	1	120	77	0	0	77	150	1	0	1	155	160	0	0	0	0	0	0	0	0	0	0	0	0	0	0	1	3	1	4	0	0	7	0	3	0	1	0
91	soum91	2	158	6	300000	5	1	68	89	4	0.99	1	130	90	0	1	64	88	0	0	0	167	103	0	0	0	0	0	0	0	0	0	0	1	1	1	1	1	1	0	4	0	0	6	0	0	0	2	2
92	soum92	2	157	7	300000	4	2	68	77	3	0.83	0	123	83	1	1	72	92	0	0	0	209	103	0	0	1	1	0	0	1	1	0	0	0	0	2	2	1	3	3	4	0	0	7	0	0	2	2	2
93	soum93	2	156	7	300000	2	1	50	75	2	0.91	1	120	70	0	0	80	98	0	0	0	186	72	0	0	1	1	1	1	0	0	0	0	0	0	2	2	1	3	1	4	0	0	8	0	0	0	2	1
94	soum94	2	154	7	316000	2	1	67	99	4	1.03	1	170	118	1	1	87	97	0	1	1	235	289	0	0	1	1	0	0	0	1	1	1	0	0	2	3	1	1	0	4	0	0	4	0	0	0	3	3
95	soum95	2	148	6	900000	3	1	82	109	5	0.94	1	147	105	0	1	80	97	0	0	0	196	444	1	0	1	0	1	0	0	0	0	0	0	0	3	0	1	2	3	4	0	0	4	0	2	2	3	2
96	soum96	2	156	6	95000	3	1	64	83	4	0.95	1	133	85	0	1	72	39	0	0	0	188	137	0	0	1	1	0	0	0	0	0	0	0	0	1	1	1	1	0	4	0	0	6	0	0	0	3	3
97	soum97	1	170	5	500000	4	1	78	96	4	1.02	1	187	118	1	1	82	117	1	0	1	50	50	0	0	0	0	0	0	1	1	0	0	0	0	1	1	1	2	2	1	6	3	5	0	1	1	1	1
98	soum98	2	148	1	1000000	5	1	64	96	4	0.93	1	158	85	0	1	71	104	1	0	1	191	70	0	0	0	0	1	0	1	0	0	0	1	0	3	0	1	1	0	4	0	0	8	0	0	0	0	0
99	soum99	1	168	4	320000	3	1	94	109	5	1.13	1	151	101	1	1	82	226	1	0	1	196	201	0	0	0	0	0	0	1	1	0	0	0	0	1	1	1	3	5	1	10	4	6	0	2	0	0	2
100	soum100	1	160	7	310000	4	1	57	82	2	0.97	1	125	60	1	1	88	98	0	0	0	190	127	0	0	1	1	1	1	1	1	0	0	0	0	3	3	0	1	0	4	0	0	4	0	0	2	0	1
101	soum101	2	148	7	310000	4	1	58	89	4	0.93	1	130	80	0	1	79	96	0	0	0	200	371	0	0	0	0	0	0	0	0	0	0	0	0	0	0	1	1	0	4	0	0	8	0	0	0	1	2
102	soum102	2	150	2	890000	5	1	55	75	3	0.93	1	109	67	0	0	72	95	0	0	0	156	201	0	0	0	0	0	0	0	0	0	0	0	0	0	0	1	2	1	4	0	0	8	0	0	0	2	3
103	soum103	2	159	2	450000	5	1	66	86	4	0.95	1	117	75	0	0	74	108	1	0	1	201	252	0	0	0	0	0	0	0	0	0	0	0	0	0	0	1	1	0	4	0	0	8	0	0	0	0	0
104	soum104	2	155	7	100000	5	1	64	83	4	0.95	1	139	94	1	1	95	104	1	0	1	217	231	0	0	0	0	0	0	1	1	0	0	0	0	1	1	1	2	1	4	0	0	8	0	2	0	0	1
105	soum105	2	162	7	1800000	2	1	66	81	4	0.94	1	128	87	0	1	79	90	0	0	0	203	215	0	0	0	0	1	0	0	0	0	0	0	0	1	0	1	1	0	4	0	0	8	0	0	0	0	0
106	soum106	2	156	7	326000	2	2	52	83	2	0.82	0	112	65	0	0	93	100	1	0	1	151	220	0	0	0	0	1	1	0	0	0	0	0	0	1	1	1	3	3	4	0	0	7	0	0	0	0	0
107	soum107	1	179	6	900000	4	1	94	96	4	1.08	1	125	85	0	1	61	109	1	0	1	150	204	0	0	0	0	0	0	0	0	0	0	1	0	1	0	1	1	0	4	0	0	9	0	0	0	0	0
108	soum108	2	157	1	1000000	5	1	52	72	2	0.89	1	102	68	0	0	69	84	0	0	0	160	136	0	0	0	0	0	0	0	0	0	0	0	0	0	0	1	1	0	4	0	0	9	0	0	1	0	1
109	soum109	2	142	7	60000	4	1	47	68	3	0.8	0	130	87	0	1	50	87	0	0	0	192	163	0	0	0	0	0	0	0	0	0	0	0	0	0	0	1	1	0	4	0	0	6	0	0	0	0	0
110	soum110	2	161	7	600000	4	1	78	87	5	1.03	1	120	82	0	0	64	95	0	0	0	236	209	0	0	0	0	0	0	0	0	0	0	0	0	0	0	1	2	2	4	0	0	10	0	0	0	0	0
111	soum111	2	156	7	900000	5	1	62	77	4	0.92	1	95	75	1	1	63	86	0	0	0	205	118	0	0	0	1	0	1	0	1	0	0	0	1	0	4	1	1	0	4	0	0	9	0	2	0	2	3
112	soum112	2	160	7	800000	4	1	74	94	4	1.02	1	120	79	0	0	77	90	0	0	0	179	196	0	0	0	0	0	0	0	0	0	0	1	1	1	1	0	3	3	2	3	1	10	0	0	0	0	2
113	soum113	2	138	7	400000	4	1	57	91	5	0.9	1	110	74	0	0	72	92	0	0	0	219	600	0	0	0	0	0	0	0	0	0	0	0	0	0	0	1	1	0	4	0	0	5	0	0	2	2	2
114	soum114	1	165	6	0	4	1	67	80	3	0.85	1	120	78	1	1	71	122	1	0	1	222	148	0	0	0	0	0	0	1	1	0	0	0	0	1	1	1	5	5	2	0	4	8	0	0	0	0	0
115	soum115	2	163	7	600000	5	1	81	93	5	1.02	1	120	76	0	0	72	93	0	0	0	205	450	0	0	0	0	1	1	0	0	0	0	0	0	1	1	1	1	0	4	0	0	8	0	0	0	0	0
116	soum116	2	157	1	800000	5	1	84	106	5	1.04	1	160	109	1	1	85	90	0	0	0	164	600	0	0	1	0	0	0	1	1	0	0	1	0	3	1	1	1	0	4	0	0	10	0	0	0	0	1
117	soum117	1	160	7	640000	4	1	78	99	5	1.01	1	120	90	0	1	72	148	1	1	1	50	156	0	0	1	1	0	0	0	0	1	1	0	0	2	2	1	1	0	3	0	4	8	0	3	3	3	3
118	soum118	2	156	7	700000	5	1	64	79	4	0.95	1	120	81	0	0	72	92	0	0	0	199	105	0	0	0	0	0	0	0	0	0	0	0	0	0	0	1	1	0	4	0	0	9	0	0	0	0	1
119	soum119	2	158	7	500000	5	1	56	68	2	0.85	1	120	79	0	0	66	93	0	0	0	165	600	0	0	1	1	0	0	0	0	0	0	0	0	1	1	1	1	0	4	0	0	8	0	0	1	0	2
120	soum120	2	146	7	380000	5	1	50	76	3	0.93	1	130	79	1	1	72	98	0	0	0	153	90	0	0	0	0	0	0	1	1	0	0	0	0	1	1	1	2	2	4	0	0	8	0	1	0	0	1
121	soum121	2	157	1	1000000	5	1	73	92	4	1.02	1	110	70	1	1	69	104	1	0	1	261	210	0	0	1	1	0	0	1	1	0	0	0	0	2	2	1	2	1	4	0	0	8	0	0	0	0	0
122	soum122	2	156	7	470000	5	1	65	80	4	0.91	1	120	81	0	0	69	112	1	0	1	210	135	0	0	1	0	0	0	0	0	0	0	0	0	1	0	1	2	1	4	0	0	8	0	1	0	1	1
123	soum123	1	164	5	554000	5	1	74	98	4	1.04	1	110	69	0	0	71	94	0	0	0	204	113	0	0	0	0	0	0	0	0	0	0	0	0	0	0	1	4	3	4	0	0	6	0	0	0	1	1
124	soum124	2	158	6	280000	4	1	61	77	3	0.85	1	132	79	0	1	68	95	0	0	0	261	140	1	1	1	0	0	0	1	0	1	0	1	0	5	1	1	1	0	4	0	0	7	0	0	1	0	0
125	soum125	2	151	7	450000	4	1	65	100	4	0.99	1	124	75	0	0	60	88	0	0	0	156	193	0	0	0	0	0	0	0	0	0	0	1	1	1	1	1	1	0	4	0	0	9	0	0	0	0	1
126	soum126	2	147	7	800000	4	1	48	72	2	0.9	1	122	109	1	1	79	105	1	0	1	172	600	0	0	1	0	0	0	1	1	0	0	0	0	2	1	1	2	1	4	0	0	6	0	3	2	0	1
127	soum127	2	154	7	200000	4	2	61	80	4	0.92	1	118	74	0	0	56	85	0	0	0	246	84	0	0	0	0	0	0	0	0	0	0	0	0	0	0	1	2	1	4	0	0	7	0	1	0	0	2
128	soum128	2	149	5	400000	2	1	66	83	5	0.98	1	128	90	1	1	108	75	0	0	0	220	207	0	0	1	1	0	0	1	1	0	0	0	0	2	2	1	1	0	4	0	0	6	0	0	0	2	1
129	soum129	2	162	1	400000	4	1	71	92	4	0.95	1	105	73	0	0	69	90	0	0	0	50	79	0	0	0	0	1	1	0	0	1	0	1	1	3	2	0	1	0	4	0	0	6	0	0	0	2	2
130	soum130	2	154	7	330000	3	1	53	78	2	0.91	1	137	90	0	1	69	88	0	0	0	158	125	0	0	1	1	1	1	0	0	0	0	1	1	3	3	0	2	2	4	0	0	6	0	0	1	3	0
131	soum131	2	150	1	1000000	5	2	64	77	4	0.92	1	118	72	0	0	61	94	0	0	0	157	204	0	0	0	1	0	0	0	0	0	0	0	0	0	1	1	3	2	4	0	0	6	0	0	0	1	1
132	soum132	2	165	2	800000	5	1	80	92	4	0.96	1	120	102	0	1	77	106	1	0	1	172	122	0	0	0	0	0	0	0	0	0	0	1	0	1	0	1	2	2	4	0	0	8	0	0	1	1	1
133	soum133	1	161	7	400000	4	1	81	96	5	1.02	1	122	95	0	1	58	89	0	0	0	164	74	0	0	1	1	0	0	0	0	0	0	0	0	1	1	1	1	0	1	2	3	3	0	1	1	1	1
134	soum134	1	158	7	320000	4	1	54	80	2	0.86	1	135	88	1	1	63	88	0	0	0	186	233	0	0	0	1	0	1	0	1	0	0	0	0	0	3	0	4	1	4	0	0	3	0	2	0	3	3
135	soum135	1	150	4	500000	4	1	64	99	4	1.07	1	178	108	1	1	66	99	0	0	0	187	157	0	0	0	0	0	0	1	1	0	0	0	0	1	1	0	1	0	3	0	0	5	0	0	0	0	0
136	soum136	2	163	5	378000	2	1	95	116	5	1.08	1	133	87	0	1	66	88	0	0	0	200	140	0	0	0	0	0	0	0	0	0	0	0	0	0	0	1	2	1	4	0	0	10	0	3	2	2	2
137	soum137	2	156	7	300000	4	1	65	86	4	0.92	1	129	86	0	1	86	129	1	0	1	50	205	0	0	0	0	0	0	0	0	0	0	0	0	0	0	1	1	0	4	0	0	8	0	0	0	2	3
138	soum138	1	168	7	300000	5	1	72	88	4	0.88	1	130	88	0	1	76	104	1	0	1	50	158	0	0	0	0	1	1	0	0	0	0	1	1	2	2	1	2	3	4	0	0	8	0	0	0	0	0
139	soum139	2	157	7	310000	4	1	78	94	5	0.96	1	97	70	0	0	66	102	1	0	1	181	222	0	0	1	1	0	0	0	0	0	0	1	1	2	2	1	1	0	4	0	0	8	0	0	0	0	3
140	soum140	2	156	7	700000	5	1	57	84	3	0.9	1	125	92	0	1	87	95	0	0	0	185	213	0	0	1	0	1	0	0	0	0	0	1	0	3	0	1	4	4	4	0	0	7	0	1	1	1	1
141	soum141	2	159	7	800000	2	1	69	89	4	0.95	1	145	105	1	1	72	93	0	0	0	184	257	0	0	0	0	0	0	1	1	0	0	0	0	1	1	1	1	0	4	0	0	8	0	0	0	0	0
142	soum142	2	164	7	0	4	1	72	83	4	0.98	1	113	72	0	0	77	104	1	0	1	50	188	0	0	0	0	0	0	0	0	0	0	1	0	1	0	1	1	0	4	0	0	8	0	0	0	0	2
143	soum143	2	158	7	350000	4	2	78	98	5	1.01	1	161	88	1	1	92	104	1	0	1	190	204	1	1	0	0	0	0	1	1	0	0	0	0	2	2	1	1	0	4	0	0	6	0	0	0	0	0
[truncated: 53 more columns]
